# Supplementary material for: Use of multiple data sources to estimate hepatitis C seroprevalence among prisoners: A retrospective cohort study
Source: PLoS One. 2017 Jul 7;12(7):e0180646. doi: 10.1371/journal.pone.0180646 (PMC5501572; doi:10.1371/journal.pone.0180646)
Supplement: S1 File — (XLSX) [file pone.0180646.s001.xlsx]

## Sheet: Tests, results
		Number tested	% cohort tested	Number positive	% cohort +ve	% tested +ve
	Any positive	-	-	445	33.8403	-
	Self report	1164	88.5171	356	27.0722	30.5842
	Nocs	-	-	327	24.8669	-
	Prison	672	51.1027	194	14.7529	28.869
	n / N	n	N	%	1 - %
	Prison / nocs	143	327	0.437309	0.562691
	Prison / self	162	356	0.455056	0.544944
	Nocs / prison	143	194	0.737113	0.262887

## Sheet: Venn
	self-report	nocs	prison	count
	0	0	0	870
	1	0	0	67
	0	1	0	57
	0	0	1	14
	1	1	0	127
	0	1	1	18
	1	0	1	37
	1	1	1	125
				1315

## Sheet: Self report
			Biomed
			neg	pos	Total
	Self report	neg	227	67	294
		pos	6	270	276
		Total	233	337
		Sens	0.801187
		Spec	0.974249
		PPV	0.978261
		NPV	0.772109
		False neg	0.227891
		False pos	0.0217391
